# Supplementary material for: Dietary Fructose Intake and Hippocampal Structure and Connectivity during Childhood
Source: Nutrients. 2020 Mar 26;12(4):909. doi: 10.3390/nu12040909 (PMC7230400; doi:10.3390/nu12040909)
Supplement: Supplementary file 1 [file nutrients-12-00909-s001.zip]

Archive with 13 entries (10 files):
- SupplementalData/
- SupplementalData/Nutrients_SupplementalData.docx
- __MACOSX/
- __MACOSX/SupplementalData/
- __MACOSX/SupplementalData/._Nutrients_SupplementalData.docx
- SupplementalData/Nutrients_FigureS1.pdf
- __MACOSX/SupplementalData/._Nutrients_FigureS1.pdf
- SupplementalData/Nutrients_FigureS2.pdf
- __MACOSX/SupplementalData/._Nutrients_FigureS2.pdf
- SupplementalData/Nutrients_FigureS3.pdf
- __MACOSX/SupplementalData/._Nutrients_FigureS3.pdf
- SupplementalData/Nutrients_FigureS4.pdf
- __MACOSX/SupplementalData/._Nutrients_FigureS4.pdf
